# Supplementary material for: MEOX2 Transcription Factor Is Involved in Survival and Adhesion of Glioma Stem-like Cells
Source: Cancers (Basel). 2021 Nov 25;13(23):5943. doi: 10.3390/cancers13235943 (PMC8672280; doi:10.3390/cancers13235943)
Supplement: Supplementary file 1 [file cancers-13-05943-s001.zip]

Archive with 1 entries (1 files):
- cancers-1387661-supplementary.pdf
